# Supplementary material for: Capacitance–Voltage Studies on Electrostatically Actuated MEMS Micromirror Arrays
Source: Micromachines (Basel). 2025 Jan 29;16(2):157. doi: 10.3390/mi16020157 (PMC11857267; doi:10.3390/mi16020157)
Supplement: Supplementary file 1 [file micromachines-16-00157-s001.zip]

Archive with 1 entries (1 files):
- micromachines-3372706-supplementary.pdf
